# Supplementary material for: Solvent-Free procedure of an A9 Peptide Dimer Exhibiting Specific HER2 Receptor Binding: Fluorescence Spectroscopy Evaluation of the Enhanced Binding Affinity
Source: J Med Chem. 2025 Jul 24;68(15):16299–305. doi: 10.1021/acs.jmedchem.5c01194 (PMC12406181; doi:10.1021/acs.jmedchem.5c01194)
Supplement: Supplementary file 2 [file jm5c01194_si_002.csv]

COMPOUND	SMILE
A9	N[C@H](CCC(N)=O)C(N[C@H](CC(O)=O)C(N[C@H](C(C)C)C(N[C@H](CC(N)=O)C(N[C@H]([C@@H](C)O)C(N[C@H](C)C(N[C@H](C(C)C)C(N[C@H](C)C(N[C@H](CC1=CNC2=C1C=CC=C2)C(N)=O)=O)=O)=O)=O)=O)=O)=O)=O
A9-PEG-A9	NC([C@@H](CC1=CNC2=C1C=CC=C2)NC([C@@H](C)NC([C@@H](C(C)C)NC([C@@H](C)NC([C@@H]([C@@H](C)O)NC([C@@H](CC(N)=O)NC([C@@H](C(C)C)NC([C@@H](CC(O)=O)NC([C@@H](CCC(N)=O)NC(OCCOC(N[C@@H](CCC(N)=O)C(N[C@@H](CC(O)=O)C(N[C@H](C(C)C)C(N[C@@H](CC(N)=O)C(N[C@@H]([C@H](C)O)C(N[C@@H](C)C(N[C@@H](C(C)C)C(N[C@@H](C)C(N[C@@H](CC3=CNC4=C3C=CC=C4)C(N)=O)=O)=O)=O)=O)=O)=O)=O)=O)=O)=O)=O)=O)=O)=O)=O)=O)=O)=O)=O
HER 2-DIVMP	NC([C@H](CO)NC([C@H]1CCCN1[Cys]([Cys](N[C@@H](CCC(N)=O)C(N2CCC[C@@H]2C(N[C@@H](CO)C(N3CCC[C@@H]3C(NC([C@H](CC)C)C(N[C@@H](CC(N)=O)C(N)=O)=O)=O)=O)=O)=O)C([C@H](C)NC(CNC([C@H](CCC(O)=O)NC([C@H](CCC(O)=O)NC([C@H](CC(O)=O)NC([C@H]4CCCN4C([C@@H](NC([C@H](CCCCN)NC([C@H](CC5=CNC6=C5C=CC=C6)NC(C([C@H](CC)C)NC(C)=O)=O)=O)=O)CC7=CC=CC=C7)=O)=O)=O)=O)=O)=O)=O)C([C@H](CCCNC(N)=N)NC([C@H](C)NC([C@H](C(C)C)N[…
